# Supplementary material for: Effectiveness of design thinking pedagogy in SCCT-based career guidance: Students’ career decision-making self-efficacy and perceived value
Source: PLoS One. 2026 May 5;21(5):e0348205. doi: 10.1371/journal.pone.0348205 (PMC13143054; doi:10.1371/journal.pone.0348205)
Supplement: S1 File — (XLSX) [file pone.0348205.s001.xlsx]

## Sheet: quantitative data
preSA	preGI	preGS	preMA	prePS	preCDMSE	group	postSA	postGI	postGS	postMA	postPS	postCDMSE
3.33333	3	3.44444	3.375	3.42857	3.31627	CG	2.5	2	2.11111	2.375	2.42857	2.28294
3.83333	3.77778	3.66667	3.75	3.42857	3.69127	CG	2.66667	2.55556	2.88889	2.75	3.71429	2.91508
3.33333	3.55556	3.55556	3.25	3.14286	3.36746	CG	3.5	3.44444	3.55556	3.625	3.57143	3.53929
4.33333	3.88889	4.22222	4.375	4	4.16389	CG	5	4.44444	4.33333	4.25	4.28571	4.4627
3.83333	4.11111	3.77778	3.5	3.28571	3.70159	CG	3.16667	3.33333	3.44444	3.625	3.14286	3.34246
3	3.22222	2.66667	2.5	3	2.87778	CG	4	4	3.66667	3.75	4	3.88333
4.16667	3.22222	3.22222	3.25	3	3.37222	CG	4.66667	4.66667	4.88889	4.875	4.28571	4.67659
4	4.11111	4.33333	4.375	4.14286	4.19246	CG	4	3.55556	4.11111	4.125	3.85714	3.92976
3.83333	3.66667	3.66667	3.625	3.57143	3.67262	CG	2.16667	2.22222	2.88889	2.75	2.42857	2.49127
3.5	4	3.77778	4.25	3.14286	3.73413	CG	4	4	4	4	3.71429	3.94286
4	3.33333	2.88889	3.25	3	3.29444	CG	4	3.77778	3.88889	3.75	3.57143	3.79762
4.16667	4.22222	3.88889	4.25	4	4.10556	CG	1.66667	2.77778	1.66667	2.375	2.42857	2.18294
2.83333	3.77778	3.88889	3.75	4.14286	3.67857	CG	2.5	3.11111	3.66667	3.5	3.57143	3.26984
3.16667	3.66667	3.33333	3.75	3.42857	3.46905	CG	4	3.77778	3.55556	3.875	4	3.84167
3	3.33333	3.88889	4	3.42857	3.53016	CG	4	3.66667	4	3.375	3.42857	3.69405
3.33333	3.55556	3.22222	3.625	3.28571	3.40437	CG	2.16667	3.11111	3	2.625	3.28571	2.8377
1.33333	1.22222	1.55556	1.875	1.14286	1.42579	CG	3.5	3.77778	3.77778	3.5	3.57143	3.6254
2.5	3.11111	2.33333	2.875	2.14286	2.59246	CG	4	4	4	4	4	4
3.83333	3.33333	3.55556	3.375	2.85714	3.39087	CG	4.16667	3.77778	3.88889	3.75	3.85714	3.8881
3.16667	2.77778	3.66667	3.875	3.85714	3.46865	CG	3.66667	3.44444	3.77778	3.375	3.71429	3.59563
3.5	3.11111	3.22222	3.125	3.14286	3.22024	CG	3.5	4.44444	3.77778	4.75	4.42857	4.18016
2.83333	3.22222	3.22222	3	3.42857	3.14127	CG	3.16667	3.44444	3	3.25	3.71429	3.31508
2.83333	3.33333	3.11111	3.25	3.14286	3.13413	CG	3.66667	3.55556	3.44444	3.5	3.57143	3.54762
3	3.33333	3.44444	2.75	3.14286	3.13413	CG	2.33333	3	3.77778	3.25	3.42857	3.15794
3.5	3.66667	3.77778	3.625	3.14286	3.54246	CG	3.16667	3.88889	3.44444	3.25	3.57143	3.46429
3.5	3.11111	3.44444	3.25	3	3.26111	CG	3.83333	3.66667	3.66667	3.75	3.57143	3.69762
4.5	4.33333	4.55556	4.75	4	4.42778	CG	4	3.77778	4.11111	4.5	4.71429	4.22063
4	4.22222	4.11111	4	4	4.06667	CG	2.16667	3	3.22222	3.375	3.28571	3.00992
4.33333	4.11111	4	4	3.85714	4.06032	CG	3.83333	3.44444	3.44444	3.625	3.57143	3.58373
1.83333	2	2	2.5	2	2.06667	CG	2.5	2.66667	2.88889	2.375	2.85714	2.65754
2	2.77778	3.22222	2.875	3.14286	2.80357	CG	3.16667	3.66667	3.66667	3.5	3.57143	3.51429
2.66667	2.88889	2.88889	3.25	2.71429	2.88175	CG	1.83333	1.88889	2.22222	1.625	1.71429	1.85675
3.5	3.55556	3.66667	3.625	3.57143	3.58373	CG	2.83333	3.11111	3.33333	3.375	3.14286	3.15913
3.33333	3.33333	3.22222	3.75	3.57143	3.44206	CG	3.83333	3.88889	3.22222	3.25	3.14286	3.46746
3.83333	3.44444	3.22222	3.875	3.14286	3.50357	CG	3.5	3	3.55556	3.5	3.28571	3.36825
3.5	3.55556	3.11111	3.5	3.42857	3.41905	CG	3.83333	3.11111	3.44444	3.375	3.85714	3.52421
2.16667	3.11111	3.33333	2.75	2.71429	2.81508	CG	3.5	3.77778	4.11111	4.25	3.71429	3.87063
4.16667	3.44444	3.77778	3.625	4	3.80278	CG	3.5	3.22222	3.33333	3.625	3.28571	3.39325
3	2.33333	3	2.375	2.28571	2.59881	CG	3.16667	3.66667	3.33333	3.375	3.42857	3.39405
3.66667	3.55556	3.55556	3.875	3.42857	3.61627	CG	3.5	3.77778	3.88889	4.125	3.85714	3.82976
3	2.44444	2.88889	2.875	2.28571	2.69881	CG	2.66667	2.88889	2.44444	2.5	2.85714	2.67143
3.5	3.11111	3.22222	3.25	3.14286	3.24524	CG	4	4	4	4	4	4
2.83333	2.66667	2.77778	2.625	3	2.78056	CG	4	3.88889	3.88889	3.875	3.71429	3.87341
3.5	3.77778	3.55556	3.5	4	3.66667	CG	4	4	3.77778	4	3.85714	3.92698
1.83333	2.33333	1.66667	2.75	2.42857	2.20238	CG	3.66667	3.33333	3.44444	4.125	3.42857	3.5996
3	3.44444	3.22222	3.25	3.71429	3.32619	CG	3.33333	4	3.66667	3.75	4	3.75
3	3.33333	2.88889	2.75	3.28571	3.05159	CG	3.33333	3.55556	3.55556	3.5	3.42857	3.4746
3.16667	3.55556	3.88889	3.75	4.28571	3.72937	CG	4	3.66667	2.88889	3.75	3.28571	3.51825
3.5	3.77778	3.44444	3.875	3.85714	3.69087	CG	4	3.33333	3.11111	3.875	3	3.46389
4.16667	3.66667	3.66667	3.25	3.57143	3.66429	CG	3.5	3.55556	3.66667	3.25	3	3.39444
3.66667	3.33333	3.66667	3.75	3.71429	3.62619	CG	3.66667	3.22222	3.55556	3.5	3	3.38889
3.5	3.66667	3.55556	3.75	3.42857	3.58016	CG	2.16667	3.77778	3.77778	3.25	3.57143	3.30873
3.33333	3.77778	3.55556	3.625	3	3.45833	CG	3.66667	3.22222	3.11111	3.75	3.14286	3.37857
3.16667	3.55556	3.44444	3.375	3.71429	3.45119	CG	3	3.22222	3.55556	3.375	3.57143	3.34484
3	3.44444	3.22222	3.75	3.71429	3.42619	CG	2.33333	2.55556	3.55556	4	4	3.28889
2.83333	3	3.66667	3.75	3.71429	3.39286	CG	3.33333	3.22222	3.33333	3.375	3.14286	3.28135
1	3.33333	4	4	4	3.26667	CG	2.33333	2.22222	3.88889	4	3.57143	3.20317
3	3.33333	3.55556	3.875	3	3.35278	CG	4	3	2.77778	3.375	3	3.23056
2.66667	3.44444	3.33333	3.375	3.42857	3.2496	CG	3	3	3.44444	3.25	3	3.13889
4	3.44444	2.77778	3.375	2.85714	3.29087	CG	3.16667	3.55556	3.11111	3.125	2.57143	3.10595
3.16667	3.22222	3.11111	4	2.42857	3.18571	CG	3.16667	3.22222	3	2.875	3.14286	3.08135
2.33333	3.44444	3.55556	3.25	3	3.11667	CG	4.16667	3.88889	4.11111	4.125	4.28571	4.11548
3.16667	2.66667	3.44444	3.375	3.14286	3.15913	CG	4	4	3.88889	4.25	4	4.02778
2.83333	2.77778	3.66667	3.125	3.14286	3.10913	CG	4	4	3.88889	4	4	3.97778
2.5	3.33333	3.33333	2.875	3.14286	3.0369	CG	3.83333	4	3.77778	4	4	3.92222
2.83333	3.33333	2.88889	3.125	3.14286	3.06468	CG	2.5	4.22222	4.44444	3.875	3.71429	3.75119
2.16667	2.77778	3.22222	3.5	3.28571	2.99048	CG	3.5	3.77778	3.77778	4	4	3.81111
3	2.66667	3	3.375	3.14286	3.0369	CG	3.5	3.77778	3.77778	3.75	3.85714	3.73254
3.5	3.22222	2.77778	2.625	2.14286	2.85357	CG	2.66667	3.11111	3.11111	3	3.14286	3.00635
2.66667	2.55556	3.22222	2.625	3	2.81389	CG	4.16667	4	3.88889	3.875	4.14286	4.01468
4	4	4	4	4	4	EG	4.16667	4.11111	4.55556	4.625	4.28571	4.34881
3.5	3.55556	3.22222	3.75	3.42857	3.49127	EG	3.33333	3	3.44444	3.5	3.71429	3.39841
4	3.88889	3.77778	4.125	3.57143	3.87262	EG	4.16667	4	4	3.75	3.85714	3.95476
3	3.33333	3.22222	3	2.57143	3.0254	EG	5	4.77778	4.55556	4.5	4.71429	4.70952
3.16667	3.11111	3.33333	3.25	3	3.17222	EG	3.66667	3.55556	3.44444	3.75	3.57143	3.59762
2.66667	3	2.66667	2.875	3.14286	2.87024	EG	3	3.11111	2.77778	3	3.28571	3.03492
2.83333	2.88889	3.11111	3.125	3.14286	3.02024	EG	4	3.77778	3.77778	3.5	3.57143	3.7254
3.33333	3.11111	3.33333	3.25	3.42857	3.29127	EG	4	3.88889	4	4.125	4.14286	4.03135
3.5	3.33333	3.11111	3.625	3.14286	3.34246	EG	3.83333	3.66667	3.77778	4	3.85714	3.82698
3.83333	3.66667	3.77778	3.875	3.71429	3.77341	EG	4.16667	4.33333	4.55556	4.625	4.14286	4.36468
3	3.33333	3.22222	3.375	3	3.18611	EG	3.83333	3.44444	3.44444	3.625	3.57143	3.58373
3.33333	2.33333	2.33333	2.625	2.71429	2.66786	EG	4.16667	4.33333	4	4	4	4.1
2.66667	3.22222	3.55556	3.875	3.28571	3.32103	EG	3.33333	3.44444	3.44444	3.375	3.42857	3.40516
3.16667	3.33333	3.55556	3.625	3.14286	3.36468	EG	3.33333	3.88889	4	3.875	3.71429	3.7623
2.5	2.11111	3	2.75	2.42857	2.55794	EG	4.83333	4.66667	4.55556	4.875	4.71429	4.72897
3.16667	3.11111	2.66667	2.75	2.71429	2.88175	EG	3.5	3.77778	3.44444	3.125	3.57143	3.48373
2.33333	3.11111	4.22222	3.875	3.14286	3.3369	EG	4.33333	3.88889	3.88889	4.25	4	4.07222
2.33333	2.44444	2.11111	2.25	2.14286	2.25635	EG	3.27	4.11111	3.88889	4.25	4.14286	3.93257
1.83333	3	2.55556	3.5	2.71429	2.72063	EG	3.66667	3.77778	3.77778	3.75	3.85714	3.76587
3.5	3.55556	3.88889	4.125	3.71429	3.75675	EG	3.83333	4	4	4.375	4.28571	4.09881
2.83333	2.88889	2.77778	3.625	3.14286	3.05357	EG	5	4.88889	4.66667	3.14	4.57143	4.4534
3.16667	2.88889	3.22222	2.75	3.14286	3.03413	EG	4	3.88889	4.11111	4.25	4.14286	4.07857
3.33333	3.22222	3.22222	2.625	2	2.88056	EG	3.66667	3.77778	3.66667	3.875	3.85714	3.76865
1.33333	2.88889	2.55556	3.5	3	2.65556	EG	3.66667	4	3.77778	4	3.85714	3.86032
3	3.55556	3	3	3	3.11111	EG	4	4	4.11111	4	4	4.02222
3.33333	3.11111	3.11111	3.375	3.71429	3.32897	EG	2.78	4.33333	4.33333	3.875	3.85714	3.83576
4.5	3.77778	3.77778	3.625	3.71429	3.87897	EG	3.33333	4	3.77778	4	3.42857	3.70794
3.16667	3.33333	3.55556	4	3.28571	3.46825	EG	3.83333	3.77778	4	3.625	3.28571	3.70437
3.5	3.11111	3.55556	3.625	3.28571	3.41548	EG	4.16667	4.11111	4	3.875	3.71429	3.97341
3.33333	3.22222	3	3	3	3.11111	EG	3.5	3.21	3.66667	4	2.42857	3.36105
3.66667	4	3.88889	4	4	3.91111	EG	4.16667	3.77778	4	3.1	4.28571	3.86603
2.33333	3.11111	3.22222	4	3.57143	3.24762	EG	3.66667	3.44444	3.77778	3.75	3.57143	3.64206
3.83333	3.44444	3.66667	3.625	3.14286	3.54246	EG	3.5	3.77778	3.55556	3.875	4	3.74167
4.33333	4.33333	4.11111	4.5	4	4.25556	EG	3	3.66667	4	4	3.85714	3.70476
3.16667	2.88889	3	3	2.57143	2.9254	EG	3.25	3.77778	4.44444	3.875	3.85714	3.84087
3.5	3	3.66667	3.875	3.14286	3.4369	EG	3.5	3.34	3.77778	3.875	3.85714	3.66998
4.33333	4	3.66667	4.875	4.57143	4.28929	EG	4.5	3.33	2.99	4.625	4	3.889
3.83333	3.55556	4	3.75	3.42857	3.71349	EG	3.5	3.55556	4.11111	4.25	4.28571	3.94048
3.66667	3.55556	3.44444	3.5	3.28571	3.49048	EG	4.16667	2.99	3.88889	3.875	3.71429	3.72697
3.33333	3.66667	3.55556	3.75	3.42857	3.54683	EG	3.66667	3.11111	3.66667	3.875	3.28571	3.52103
3.16667	3.88889	4	4.125	4.28571	3.89325	EG	2.66667	2.88889	2.44444	3	3	2.8
2.66667	3.11111	3.11111	3.25	2.85714	2.99921	EG	3.33333	3.77778	3.22222	3.625	3	3.39167
3.83333	3.77778	4	3.875	3.57143	3.81151	EG	3.5	3.88889	3.88889	3.625	3.85714	3.75198
1.83333	2.11111	1.55556	1.75	1.85714	1.82143	EG	3.73	4.21	4.44444	4.375	4.14286	4.18046
3.66667	3.55556	3.33333	2.75	3.14286	3.28968	EG	3	3.19	3	3	2.85714	3.00943
3.66667	3.66667	3.66667	3.625	3.57143	3.63929	EG	3.16667	4.26	3.44444	3.75	2.85714	3.49565
4.66667	4.22222	4.55556	4.5	4.28571	4.44603	EG	4	3.55556	3.44444	3.875	3.85714	3.74643
3.83333	3.44444	4.11111	3.75	3.42857	3.71349	EG	4.33333	3.48	4.88889	5	3.67	4.27444
3.5	3.66667	3.66667	3.875	3.57143	3.65595	EG	4.66667	3.12	4.66667	3.14	4.71429	4.06152
3.66667	3.55556	3.44444	3.75	3.71429	3.62619	EG	4.16667	4.11111	3.54	5	5	4.36356
3.66667	3.66667	3.55556	3.75	3.28571	3.58492	EG	3.64	4.55556	4.44444	4.5	4.14286	4.25657
3.5	3.66667	3.55556	3.5	3.57143	3.55873	EG	4.33333	4.55556	4.77778	4	4.28571	4.39048
3.83333	3.22222	3.66667	3.625	3.14286	3.49802	EG	4	4	4.33333	3.25	4.85714	4.0881
3.16667	3.33333	3.66667	3.75	3.28571	3.44048	EG	4.16667	4.33333	4.33333	3.65	4.28571	4.15381
3.33333	3.33333	3.66667	3.375	3.42857	3.42738	EG	4.16667	4	3.88889	3.875	4.14286	4.01468
3.66667	3.22222	3.44444	3.375	3.42857	3.42738	EG	2.5	3.57	3.21	3.875	4.2	3.471
3.5	3.33333	3.44444	3.625	3	3.38056	EG	4.1	3.88889	4	3.75	3.71429	3.89063
3.33333	3.44444	3.22222	3.375	3.42857	3.36071	EG	3.66667	3.77778	3.88889	3.875	4	3.84167
4	3.66667	3.11111	3	2.85714	3.32698	EG	3.5	3.77778	3.77778	4	4	3.81111
2.83333	3.66667	2.88889	3.5	3.42857	3.26349	EG	3.66667	3.66667	3.66667	4	3.85714	3.77143
3	3.44444	3.33333	3.375	3	3.23056	EG	3.66667	3.88889	3.55556	3.875	4.01	3.79922
3.16667	3.11111	3.55556	3	3.14286	3.19524	EG	3.83333	4.13	4	3.875	3.42857	3.85338
2.66667	3.55556	2.88889	3.5	3	3.12222	EG	3.5	3.77778	3.77778	3.75	3.85714	3.73254
2.33333	3.22222	3	3.5	3.42857	3.09683	EG	4.01	3.44444	3.55556	4	4	3.802
2.83333	3.11111	3.33333	3.375	2.71429	3.07341	EG	2.83333	3.77778	4	3.625	3.85714	3.61865
3.16667	3.11111	3.11111	3.125	2.85714	3.07421	EG	4	3.66667	2.88889	3.75	4.09	3.67911
3.16667	3.33333	2.66667	3.25	2.85714	3.05476	EG	4	4.21	3.11111	3.875	3	3.63922
3.33333	2.88889	2.66667	3.5	2.85714	3.04921	EG	3.5	3.55556	3.66667	3.25	3	3.39444
2.16667	2.22222	3.11111	3.5	3.28571	2.85714	EG	3.33333	3.66667	3.77778	3.625	3.85714	3.65198
2.66667	2.55556	3.11111	3.25	2.42857	2.80238	EG	4	4.03	3.44444	3.75	3.28571	3.70203
